# Supplementary material for: Secular Trends in Systemic Sclerosis Mortality in the United States from 1981 to 2020
Source: Int J Environ Res Public Health. 2022 Nov 16;19(22):15088. doi: 10.3390/ijerph192215088 (PMC9690027; doi:10.3390/ijerph192215088)
Supplement: Supplementary file 1 [file ijerph-19-15088-s001.zip]

Archive with 1 entries (1 files):
- ijerph-1932084-supplementary.pdf
